# Supplementary material for: Posterior staphyloma is associated with the microvasculature and microstructure of myopic eyes
Source: Graefes Arch Clin Exp Ophthalmol. 2021 Jan 6;259(8):2119–30. doi: 10.1007/s00417-020-05057-0 (PMC8352845; doi:10.1007/s00417-020-05057-0)
Supplement: Supplementary file 1 — (XLSX 66 kb) [file 417_2020_5057_MOESM1_ESM.xlsx]

## Sheet: Sheet1
Group	Gender	Age	Eye	fovea-s	parafovea-s	tempo-s	superior-s	nasal-s	inferior-s	fovea-D	parafovea-D	tempo-D	superior-D	nasal-D	inferior-D	FAZ	PERIM	AI	FD	Flow Area outer retina	Flow Area Choriocaillaris	retina full	tempo-I	superior-I	nasal-I	inferior-I	average-I	tempo-O	superior-O	nasal-O	inferior-O	average-O	AL(mm)	inside disc	peri papillary	Rim area	Disc area	GCC	ST	SN	NU	NL	IN	IT	TL	TU	Ave-1	spherical power	cylindrical power
1	2	34	R	0.224	0.508	0.486	0.537	0.491	0.518	0.342	0.482	0.506	0.457	0.492	0.472	0.287	2.185	1.15	51.41	0.971	1.887	247	102	103	95	105	101.25	188	188	189	187	188	27.88	0.545	0.47	1.97	2.61	93	93	144	104	67	66	87	140	88	98.625	18	0
1	2	35	R	0.154	0.547	0.546	0.562	0.53	0.551	0.336	0.544	0.547	0.529	0.561	0.541	0.376	2.376	1.09	60.84	1.338	2.154	239	117	122	104	123	116.5	211	212	208	204	208.75	26.95	0.569	0.529	1.76	1.89	101	110	87	71	70	90	154	89	116	98.375	11	0
1	2	25	R	0.143	0.443	0.412	0.433	0.417	0.51	0.318	0.501	0.483	0.511	0.577	0.435	0.327	2.179	1.08	47.27	2.351	2.21	234	101	107	93	100	100.25	208	207	206	204	206.25	25.98	0.44	0.497	1.18	1.3	87	124	102	67	67	88	139	62	81	91.25	6.75	0.75
1	2	18	R	0.128	0.431	0.398	0.417	0.447	0.462	0.282	0.502	0.528	0.466	0.523	0.49	0.279	2.031	1.09	46.08	1.895	1.993	240	92	104	99	108	100.75	201	201	201	193	199	28	0.531	0.532	90	1.23	2.26	139	94	70	60	116	136	71	93	97.375	10.75	1
1	2	29	R	0.172	0.542	0.554	0.538	0.544	0.534	0.297	0.556	0.578	0.538	0.581	0.527	0.374	2.324	1.07	57.46	1.063	2.015	234	102	103	94	105	101	213	206	205	205	207.25	26.39	0.482	0.537	1.11	1.59	93	144	105	95	89	98	156	78	106	108.875	7.25	1.25
1	1	22	R	0.21	0.518	0.506	0.513	0.519	0.536	0.439	0.567	0.591	0.55	0.593	0.535	0.254	1.934	1.08	57.89	1.65	2.057	255	116	121	110	116	115.75	215	213	213	207	212	28.59	0.571	0.474	1.47	2.1	102	137	98	53	47	75	125	72	93	87.5	9.5	2
1	2	35	L	0.185	0.558	0.564	0.569	0.563	0.535	0.341	0.568	0.579	0.582	0.582	0.528	0.369	2.312	1.07	61.83	0.802	2.118	240	105	118	119	122	116	203	207	210	205	206.25	26.75	0.527	0.528	1.76	1.89	101	118	87	71	70	90	154	89	116	99.375	10	1
1	2	27	R	0.134	0.525	0.52	0.554	0.507	0.519	0.308	0.576	0.587	0.572	0.602	0.544	0.401	2.439	1.09	60.97	0.762	1.936	215	111	112	98	106	106.75	196	196	195	198	196.25	26.86	0.515	0.569	1.48	1.8	97	162	137	93	71	111	156	69	87	110.75	9	0
1	2	27	L	0.081	0.524	0.517	0.527	0.529	0.522	0.252	0.556	0.566	0.54	0.568	0.548	0.431	2.506	1.08	56	0.993	1.917	214	99	112	109	109	107.25	198	197	194	193	195.5	26.94	0.541	0.548	1.25	1.49	101	150	126	84	64	112	148	76	87	105.875	9.25	0
1	2	26	L	0.09	0.536	0.518	0.518	0.571	0.532	0.25	0.49	0.504	0.493	0.526	0.436	0.417	2.534	1.11	54.95	0.813	2.276	222	98	110	108	110	106.5	213	214	215	214	214	25.39	0.522	0.521	0.77	1.53	107	155	130	70	55	98	144	73	79	100.5	10	1
1	2	22	R	0.256	0.568	0.577	0.549	0.548	0.599	0.458	0.586	0.616	0.573	0.599	0.555	0.211	1.752	1.08	55.57	0.776	2.062	255	103	115	115	108	110.25	200	198	203	192	198.25	26.15	0.54	0.502	1.11	1.5	92	149	100	74	69	88	147	93	92	101.5	8.75	0
1	1	21	R	0.318	0.531	0.541	0.564	0.496	0.523	0.446	0.517	0.563	0.502	0.515	0.488	0.177	1.629	1.09	50.23	1.199	2.043	274	111	128	126	129	123.5	205	200	206	200	202.75	29.35	0.592	0.445	1.94	2.88	106	145	110	92	71	80	115	92	98	100.375	10	0.75
1	1	46	L	0.219	0.437	0.44	0.457	0.437	0.414	0.34	0.497	0.513	0.5	0.524	0.452	0.232	1.886	1.1	44.62	1.747	2.078	248	109	104	99	111	105.75	193	195	188	184	190	29.21	0.59	0.436	2.16	3.05	95	158	98	108	88	84	128	81	74	102.375	13	2.25
1	2	22	L	0.187	0.469	0.518	0.466	0.505	0.388	0.355	0.509	0.583	0.491	0.498	0.465	0.243	1.929	1.1	46.67	0.379	2.257	259	117	115	103	108	110.75	208	205	201	192	201.5	26.14	0.629	0.501	1.09	1.54	93	155	121	76	63	77	125	97	95	101.125	8.25	0
1	2	30	R	0.128	0.55	0.544	0.558	0.532	0.567	0.299	0.591	0.608	0.588	0.587	0.58	0.438	2.503	1.07	59.64	0.704	2.188	210	89	102	99	104	98.5	194	200	201	192	196.75	24.42	0.538	0.505	1.36	1.65	86	159	89	64	61	112	165	61	97	101	8.25	1.75
1	2	22	R	0.218	0.555	0.555	0.577	0.54	0.546	0.443	0.571	0.597	0.551	0.594	0.543	0.177	1.591	1.07	53.17	0.805	1.839	245	107	108	97	109	105.25	208	202	201	200	202.75	27.08	0.556	0.547	1.08	2.38	93	144	125	81	68	107	153	72	74	103	8.75	0.75
1	2	34	L	0.245	0.522	0.499	0.519	0.515	0.556	0.404	0.469	0.487	0.386	0.519	0.484	0.263	1.927	1.06	54.19	1.501	2.114	240	100	102	88	99	97.25	172	180	177	172	175.25	28.93	0.581	0.45	93	1.97	2.61	144	104	67	66	87	140	88	88	98	20.25	0
1	2	31	L	0.257	0.555	0.565	0.554	0.533	0.566	0.39	0.558	0.585	0.542	0.552	0.551	0.298	2.163	1.12	56.83	0.906	1.958	244	103	110	112	114	109.75	188	191	201	189	192.25	27.74	0.589	0.497	2.25	2.97	97	143	99	58	72	77	130	98	97	96.75	8.5	1
1	1	37	L	0.337	0.504	0.494	0.512	0.54	0.472	0.433	0.466	0.494	0.452	0.489	0.428	0.151	1.476	1.07	53.79	0.884	2.115	290	111	116	123	122	118	202	200	205	196	200.75	27.89	0.58	0.422	1	1	97	108	65	38	38	58	150	89	108	81.75	9.75	1
1	2	29	L	0.169	0.567	0.568	0.58	0.537	0.582	0.334	0.612	0.618	0.626	0.6	0.604	0.351	2.303	1.1	57.23	0.844	1.955	236	96	106	105	109	104	205	209	213	202	207.25	26.84	0.5	0.538	1.01	1.64	92	145	110	77	87	111	145	81	104	107.5	7.5	1.5
1	2	19	R	0.192	0.523	0.515	0.522	0.492	0.565	0.402	0.553	0.588	0.537	0.561	0.525	0.255	1.915	1.07	52.63	0.375	2.034	234	110	117	102	106	108.75	197	207	205	206	203.75	27.51	0.571	0.502	2.42	2.57	95	167	101	53	61	136	167	76	106	108.375	9.25	1.5
1	2	25	L	0.159	0.514	0.559	0.501	0.495	0.5	0.323	0.505	0.551	0.456	0.532	0.482	0.328	2.163	1.06	57.82	1.832	2.115	233	94	102	101	106	100.75	203	207	208	202	205	26.23	0.46	0.485	1.15	1.48	88	124	110	75	70	94	148	59	74	94.25	7.25	1.25
1	1	19	L	0.325	0.528	0.531	0.534	0.48	0.568	0.508	0.547	0.553	0.541	0.556	0.536	0.122	1.31	1.06	51.56	1.197	2.192	256	103	111	110	114	109.5	195	200	201	193	197.25	27.29	0.518	0.501	1.18	1.88	94	142	114	69	62	95	154	72	90	99.75	6.75	0.75
1	2	37	L	0.12	0.52	0.545	0.503	0.519	0.514	0.292	0.575	0.606	0.544	0.607	0.543	0.409	2.492	1.1	55.32	0.303	2.052	226	95	104	102	104	101.25	202	205	210	201	204.5	27.82	0.584	0.473	1.54	2.14	98	105	158	94	96	134	135	74	75	108.875	14	0.75
1	1	46	R	0.226	0.492	0.456	0.532	0.475	0.504	0.382	0.514	0.521	0.505	0.507	0.524	0.203	1.805	1.13	49.1	0.533	2.068	240	102	109	111	116	109.5	190	185	188	182	186.25	29.57	0.556	0.426	2.13	2.18	97	168	100	106	101	115	146	66	69	108.875	15	1.75
1	2	22	L	0.229	0.529	0.538	0.528	0.539	0.512	0.453	0.564	0.584	0.543	0.584	0.545	0.202	1.796	1.13	55.87	0.771	1.973	247	99	110	110	114	108.25	203	204	209	201	204.25	27.03	0.55	0.462	2.16	2.93	94	144	115	69	51	103	146	76	112	102	9.25	0.5
1	2	19	L	0.209	0.531	0.54	0.567	0.448	0.57	0.423	0.548	0.573	0.544	0.577	0.499	0.27	1.932	1.05	57.36	1.256	2.21	235	105	117	86	97	101.25	204	208	224	203	209.75	27.51	0.583	0.509	2.5	2.5	95	138	94	53	70	115	155	113	125	107.875	9	0.75
1	2	18	L	0.235	0.442	0.455	0.44	0.41	0.462	0.389	0.484	0.54	0.439	0.519	0.438	0.239	1.872	1.08	54.39	1.733	2.096	243	92	102	102	105	100.25	204	204	202	192	200.5	27.42	0.545	0.551	1.19	2.01	87	135	102	65	54	93	138	85	90	95.25	9	1.25
1	2	26	R	0.073	0.496	0.565	0.513	0.455	0.452	0.231	0.543	0.548	0.498	0.623	0.504	0.418	2.416	1.05	49.11	0.103	2.153	223	107	117	108	116	112	210	213	212	210	211.25	26.35	0.525	0.535	1.1	1.94	98	149	83	72	145	111	58	62	124	100.5	7.25	0.75
1	2	26	L	0.121	0.467	0.464	0.447	0.476	0.481	0.275	0.532	0.576	0.497	0.556	0.499	0.406	2.421	1.07	57.46	1.562	2.325	209	99	110	106	111	106.5	188	191	190	186	188.75	27.89	0.558	0.453	1.57	1.83	98	103	80	59	56	87	173	80	114	94	10	3.75
1	1	19	R	0.275	0.524	0.536	0.547	0.484	0.529	0.497	0.566	0.573	0.553	0.57	0.569	0.103	1.225	1.08	47.81	0.721	2.118	259	111	113	107	114	111.25	196	204	198	196	198.5	27.09	0.57	0.495	1.39	2.02	98	141	123	87	76	112	159	77	92	108.375	7.25	0
1	2	35	R	0.036	0.549	0.57	0.549	0.54	0.538	0.212	0.595	0.632	0.563	0.619	0.565	0.516	2.895	1.14	57.07	1.017	1.849	206	90	107	96	102	98.75	209	208	213	205	208.75	25.79	0.517	0.507	0.89	1.18	89	127	103	67	66	111	113	63	101	93.875	9.5	0.75
1	2	18	R	0.179	0.51	0.546	0.548	0.453	0.492	0.34	0.519	0.571	0.515	0.502	0.489	0.303	2.151	1.1	54.37	1.889	2.061	219	99	112	105	109	106.25	199	195	195	193	195.5	26.44	0.554	0.48	1.94	1.94	103	147	88	80	64	85	185	94	110	106.625	7.75	0.75
1	2	30	L	0.136	0.545	0.537	0.558	0.516	0.567	0.311	0.596	0.6	0.612	0.573	0.6	0.42	2.548	1.11	63.19	0.951	2.188	207	88	99	98	101	96.5	190	196	198	191	193.75	24.54	0.496	0.55	1.1	1.27	84	156	104	57	49	92	147	67	79	93.875	8.5	1
1	1	21	L	0.298	0.504	0.511	0.506	0.476	0.522	0.414	0.458	0.522	0.382	0.503	0.426	0.196	1.789	1.14	53.75	0.61	2.099	273	125	128	111	128	123	206	200	207	202	203.75	28.92	0.577	0.457	1.96	3.28	107	136	101	76	71	95	153	75	98	100.625	8.75	0.75
1	2	25	L	0.146	0.502	0.52	0.499	0.541	0.447	0.303	0.514	0.545	0.521	0.524	0.466	0.331	2.239	1.1	57.47	0.925	2.173	238	109	109	96	109	105.75	208	204	201	199	203	27.28	0.498	0.54	1.46	1.94	98	145	120	87	74	131	198	80	109	118	9.25	0.75
1	1	21	R	0.215	0.533	0.525	0.546	0.518	0.542	0.415	0.602	0.595	0.613	0.596	0.603	0.239	1.822	1.05	56.49	0.446	1.92	252	104	103	98	105	102.5	198	195	202	192	196.75	27.66	0.675	0.445	1.21	1.87	84	134	100	68	51	119	162	66	71	96.375	8.5	0.25
1	2	18	L	0.207	0.529	0.535	0.526	0.499	0.555	0.389	0.528	0.528	0.515	0.58	0.49	0.288	2.287	1.2	56.34	1.872	1.956	220	103	109	99	108	104.75	196	197	199	194	196.5	26.26	0.533	0.467	1.6	1.73	98	149	100	74	69	88	147	93	94	101.75	7	1.5
1	2	37	R	0.41	0.53	0.519	0.547	0.537	0.518	0.579	0.55	0.565	0.546	0.551	0.537	0.05	0.929	1.17	55.82	1.185	2.013	281	126	126	114	126	123	203	202	203	200	202	29	0.499	0.434	2.22	2.22	109	129	90	71	56	85	157	85	125	99.75	13	0.25
1	2	18	L	0.28	0.503	0.482	0.527	0.522	0.479	0.415	0.464	0.511	0.435	0.503	0.405	0.225	1.851	1.1	58.9	0.072	1.806	266	102	114	118	113	111.75	211	215	221	207	213.5	26.7	0.606	0.526	1.54	1.69	108	165	103	74	180	113	74	58	95	107.75	7.5	2
1	2	20	R	0.088	0.437	0.445	0.467	0.36	0.475	0.264	0.546	0.554	0.572	0.545	0.512	0.413	2.439	1.07	55.2	2.432	2.277	218	106	106	96	109	104.25	203	197	197	195	198	27.45	0.52	0.427	1.17	1.41	93	122	96	64	59	97	145	104	114	100.125	9.5	0.5
1	2	38	R	0.215	0.513	0.491	0.534	0.529	0.498	0.356	0.483	0.514	0.476	0.527	0.414	0.287	2.139	1.13	55.84	1.479	2.16	237	109	111	98	112	107.5	208	206	206	203	205.75	26.44	0.531	0.476	1.12	1.79	96	122	99	86	73	91	130	70	85	94.5	7.75	0
1	2	25	R	0.141	0.532	0.539	0.543	0.514	0.534	0.301	0.536	0.552	0.535	0.519	0.54	0.375	2.418	1.11	57.54	0.508	2.013	232	108	111	95	106	105	206	202	197	194	199.75	28.13	0.478	0.471	1.22	1.64	98	164	117	92	85	132	197	79	114	122.5	11	0
1	2	22	L	0.246	0.509	0.505	0.509	0.5	0.522	0.407	0.549	0.569	0.539	0.577	0.51	0.187	1.72	1.12	51.43	0.577	1.75	243	112	116	102	115	111.25	200	198	189	188	193.75	27.26	0.504	0.555	1.3	1.61	101	128	78	56	56	85	217	104	136	106.778	7.75	0.75
1	2	38	L	0.273	0.571	0.593	0.578	0.55	0.562	0.378	0.573	0.596	0.569	0.574	0.551	0.332	2.253	1.1	63.06	1.546	2.007	235	99	110	109	113	107.75	205	207	210	204	206.5	26.52	0.581	0.442	1.2	1.39	95	132	97	65	52	94	126	71	81	89.75	7.75	0.75
1	2	21	L	0.209	0.45	0.486	0.464	0.455	0.396	0.425	0.516	0.557	0.525	0.55	0.43	0.095	1.165	1.07	40.94	1.425	1.807	247	109	110	98	110	106.75	191	196	191	189	191.75	28.75	0.42	0.482	1.28	1.43	97	156	173	118	99	117	139	91	121	126.75	11.75	0.25
1	2	22	L	0.133	0.483	0.523	0.505	0.482	0.422	0.29	0.494	0.538	0.494	0.489	0.455	0.354	2.247	1.07	53.95	2.064	2.172	231	99	105	113	111	107	194	198	203	194	197.25	28.39	0.582	0.491	1.91	2.22	92	143	109	61	61	93	130	78	98	96.625	13	2
1	2	24	R	0.217	0.559	0.557	0.542	0.558	0.578	0.356	0.602	0.595	0.611	0.599	0.601	0.367	2.296	1.07	61.69	0.619	1.909	229	99	108	109	111	106.75	187	187	193	184	187.75	26.98	0.58	0.488	1.47	1.97	90	118	88	55	48	82	148	66	108	89.125	6.75	0.75
1	2	24	R	0.159	0.525	0.524	0.537	0.515	0.521	0.395	0.535	0.567	0.511	0.541	0.522	0.33	2.155	1.06	62.25	0.51	2.122	229	87	101	105	105	99.5	201	200	203	194	199.5	28.19	0.53	0.482	1.22	1.36	88	133	99	54	51	78	133	64	78	86.25	12.5	0.75
1	2	21	R	0.213	0.476	0.507	0.519	0.451	0.426	0.363	0.494	0.539	0.505	0.517	0.414	0.157	1.558	1.11	43.64	0.876	1.983	249	97	106	111	110	106	194	192	197	194	194.25	28.78	0.556	0.563	1.47	1.61	106	167	114	105	67	109	155	83	136	117	11.25	0
1	2	47	L	0.195	0.434	0.452	0.472	0.445	0.368	0.369	0.483	0.563	0.505	0.552	0.312	0.222	1.899	1.14	40.47	0.393	2.041	259	99	111	109	102	105.25	197	194	198	187	194	26.76	0.644	0.468	2.21	2.21	91	111	87	82	76	91	151	46	104	93.5	9.75	1.25
1	1	21	L	0.235	0.492	0.493	0.475	0.496	0.505	0.425	0.56	0.559	0.564	0.556	0.561	0.23	1.83	1.08	56.69	0.79	1.998	252	98	107	105	104	103.5	203	200	201	194	199.5	27.39	0.651	0.453	1.19	1.68	84	130	85	79	55	76	159	65	91	92.5	9	0.5
1	2	22	R	0.206	0.499	0.524	0.504	0.466	0.502	0.387	0.492	0.517	0.472	0.526	0.454	0.216	1.711	1.07	50.9	1.294	1.918	240	101	117	110	116	111	192	199	199	189	194.75	27.75	0.487	0.509	1.58	1.63	104	141	97	58	53	107	202	103	131	111.5	8	0.25
0	2	18	L	0.21	0.506	0.505	0.495	0.47	0.555	0.343	0.566	0.572	0.558	0.561	0.574	0.354	2.278	1.08	62.24	0.884	2.279	252	107	116	114	119	114	221	220	221	216	219.5	26.22	0.577	0.52	1.6	2.42	100	170	129	63	65	122	182	86	79	112	6	4
0	2	24	R	0.276	0.455	0.477	0.445	0.442	0.455	0.412	0.489	0.495	0.457	0.525	0.481	0.181	1.6	1.06	53.96	1.777	2.151	262	113	111	104	112	110	216	211	210	208	211.25	26.34	0.382	0.496	1.39	1.67	101	154	120	73	56	101	155	87	93	104.875	7.5	2.75
0	1	19	L	0.173	0.551	0.561	0.546	0.54	0.559	0.362	0.608	0.603	0.605	0.62	0.602	0.327	2.163	1.07	57.73	0.638	2.155	251	99	108	109	112	107	214	218	216	203	212.75	27.69	0.54	0.432	1.2	2.2	94	111	86	60	50	78	134	74	101	86.75	9.5	1.5
0	1	19	L	0.237	0.45	0.43	0.474	0.425	0.47	0.39	0.478	0.477	0.472	0.505	0.459	0.169	1.552	1.07	51.17	1.494	2.324	272	108	110	98	109	106.25	217	211	213	210	212.75	26.86	0.549	0.468	1.46	1.76	92	149	103	67	54	95	152	76	90	98.25	6.75	1.25
0	2	22	L	0.287	0.546	0.536	0.559	0.538	0.553	0.457	0.627	0.613	0.641	0.634	0.621	0.209	1.777	1.1	57.62	0.769	2.054	250	114	113	105	117	112.25	205	202	200	196	200.75	26.94	0.611	0.461	1.94	1.94	94	165	90	47	46	82	158	89	93	96.25	8	1.25
0	1	22	R	0.263	0.51	0.525	0.51	0.523	0.481	0.392	0.519	0.519	0.518	0.541	0.499	0.161	1.678	1.18	46.21	0.455	2.185	241	111	115	102	109	109.25	200	196	191	194	195.25	29.07	0.555	0.52	1.46	2.63	94	140	99	82	72	94	140	76	87	98.75	9.75	0.5
0	1	18	R	0.257	0.539	0.553	0.553	0.532	0.518	0.423	0.587	0.593	0.587	0.59	0.579	0.253	2.005	1.12	58.38	0.545	2.149	256	107	117	119	118	115.25	203	203	206	202	203.5	28.61	0.542	0.507	1.42	2.54	100	136	111	77	70	75	133	87	102	98.875	8.75	1
0	1	22	L	0.317	0.504	0.49	0.508	0.519	0.501	0.444	0.522	0.54	0.51	0.536	0.503	0.152	1.487	1.07	51.75	0.838	2.088	250	104	116	115	114	112.25	194	199	200	195	197	29.18	0.571	0.549	1.06	2.07	94	140	125	86	82	141	128	78	79	107.375	10	0.5
0	1	19	R	0.313	0.547	0.555	0.565	0.544	0.524	0.482	0.547	0.564	0.532	0.568	0.522	0.195	1.699	1.09	60.77	0.383	2.086	280	111	119	120	117	116.75	210	211	215	209	211.25	26.99	0.581	0.513	1.21	2.16	97	148	109	80	65	117	132	73	83	100.875	7.75	1.5
0	1	24	L	0.198	0.528	0.543	0.573	0.461	0.536	0.386	0.563	0.574	0.592	0.548	0.539	0.325	2.256	1.12	61.59	0.603	2.02	247	106	112	116	120	113.5	215	215	215	209	213.5	27.4	0.601	0.497	1.81	1.97	100	172	120	67	55	111	157	89	106	109.625	7.75	0.75
0	1	19	R	0.09	0.481	0.482	0.505	0.477	0.461	0.292	0.553	0.545	0.557	0.588	0.521	0.363	2.333	1.09	55.95	1.445	2.217	243	96	109	107	105	104.25	214	212	214	206	211.5	27.54	0.568	0.483	1.13	2.29	91	111	81	56	49	84	135	77	96	86.125	9.5	1.25
0	1	19	R	0.269	0.541	0.529	0.567	0.526	0.541	0.479	0.569	0.576	0.552	0.585	0.561	0.191	1.618	1.04	57.75	0.818	2.223	263	107	122	125	121	118.75	210	209	214	204	209.25	27.71	0.483	0.5	0.84	1.64	96	113	98	61	57	88	120	92	87	89.5	8.25	2.25
0	2	22	L	0.204	0.456	0.479	0.442	0.446	0.459	0.369	0.465	0.506	0.461	0.47	0.424	0.298	2.102	1.09	57.15	1.481	2.189	239	104	106	97	110	104.25	205	204	203	197	202.25	26.49	0.546	0.492	1.36	1.95	88	128	99	60	56	86	147	76	85	92.125	8.25	2
0	2	24	R	0.2	0.513	0.515	0.533	0.487	0.518	0.398	0.539	0.574	0.516	0.555	0.513	0.296	2.086	1.08	59.05	1.228	2.242	245	118	121	105	121	116.25	216	213	213	206	212	26.38	0.57	0.517	1.63	1.92	101	142	93	82	71	100	156	95	117	107	8	0.75
0	1	34	R	0.189	0.508	0.485	0.507	0.52	0.522	0.356	0.502	0.52	0.475	0.541	0.473	0.272	2.002	1.08	54.49	1.228	2.222	259	105	115	115	118	113.25	215	216	219	208	214.5	27.25	0.494	0.514	1.03	2.22	95	131	102	80	71	112	153	76	87	101.5	5.25	2.25
0	1	26	L	0.193	0.483	0.475	0.498	0.477	0.497	0.41	0.449	0.504	0.481	0.529	0.283	0.229	1.821	1.07	52.97	1.588	2.097	257	94	118	100	93	101.25	233	214	212	218	219.25	26.24	0.445	0.473	1.19	1.43	94	139	105	73	63	81	134	66	91	94	6	1.75
0	1	18	R	0.15	0.543	0.561	0.548	0.534	0.527	0.322	0.546	0.554	0.544	0.555	0.531	0.322	2.107	1.05	57.9	0.649	2.282	236	112	119	111	121	115.75	215	211	211	207	211	27.11	0.496	0.502	2.19	2.22	97	155	121	76	63	77	125	97	95	101.125	7	1.75
0	2	24	R	0.26	0.538	0.543	0.556	0.525	0.53	0.481	0.62	0.635	0.61	0.639	0.598	0.215	1.817	1.11	60.03	0.846	2.001	264	103	115	117	118	113.25	208	205	209	201	205.75	28.16	0.597	0.465	1.73	2.01	95	157	98	64	61	94	128	113	113	103.5	14	1
0	2	20	R	0.195	0.541	0.543	0.536	0.532	0.554	0.36	0.564	0.574	0.559	0.57	0.552	0.317	2.202	1.1	58.7	1.322	2.063	251	115	115	106	117	113.25	212	215	213	209	212.25	25.99	0.535	0.488	2.41	2.41	104	151	97	63	61	97	158	83	124	104.25	8.25	2.25
0	1	18	L	0.136	0.448	0.507	0.444	0.425	0.417	0.292	0.422	0.465	0.42	0.481	0.321	0.354	2.341	1.11	51.57	1.604	2.13	234	107	119	116	119	115.25	204	204	212	207	206.75	27.36	0.554	0.529	1.84	2.04	102	150	110	62	62	88	153	79	101	100.625	8	3
0	2	29	L	0.171	0.484	0.514	0.469	0.489	0.462	0.33	0.539	0.571	0.518	0.546	0.522	0.346	2.302	1.1	52.98	1.417	2.033	215	96	107	106	105	103.5	188	192	193	189	190.5	27.92	0.572	0.515	1.02	2.32	98	128	108	73	65	110	165	73	80	100.25	8.5	1.25
0	2	28	L	0.206	0.469	0.506	0.485	0.467	0.416	0.384	0.549	0.561	0.539	0.582	0.513	0.251	1.934	1.09	50.59	1.802	1.864	240	103	113	115	117	112	197	201	205	195	199.5	26.72	0.436	0.53	1.51	2.94	94	126	148	87	89	101	137	73	69	103.75	8.5	3.5
0	1	19	L	0.201	0.501	0.512	0.51	0.532	0.449	0.4	0.509	0.537	0.521	0.51	0.467	0.231	1.81	1.06	54.27	1.334	2.181	258	124	122	109	118	118.25	209	207	209	201	206.5	27.42	0.517	0.493	1.05	1.64	100	123	109	57	51	73	125	86	103	90.875	8.25	2.25
0	2	31	L	0.12	0.515	0.512	0.498	0.516	0.535	0.275	0.537	0.557	0.526	0.54	0.448	0.407	2.432	1.08	57.21	0.493	2.223	194	99	108	110	109	106.5	199	194	190	194	194.25	25.39	0.521	0.516	1.71	1.94	95	167	123	65	71	119	154	74	90	107.875	4.25	3.5
0	2	32	L	0.309	0.527	0.534	0.535	0.525	0.512	0.538	0.587	0.597	0.598	0.595	0.557	0.097	1.229	1.11	56.12	0.966	2.092	283	113	116	102	113	111	223	220	212	210	216.25	24.54	0.523	0.503	1.41	1.96	90	125	116	63	65	104	140	67	86	95.75	4.75	0.25
0	1	20	L	0.231	0.5	0.518	0.46	0.529	0.493	0.364	0.477	0.493	0.471	0.499	0.446	0.259	1.89	1.05	52.41	1.039	2.216	246	96	102	105	110	103.25	206	210	212	205	208.25	26.84	0.531	0.5	1.6	1.85	92	140	112	58	51	95	129	73	86	93	6.25	2.25
0	1	23	R	0.296	0.51	0.51	0.525	0.49	0.516	0.47	0.561	0.573	0.564	0.563	0.543	0.14	1.427	1.08	53.88	0.532	2.109	275	101	110	112	109	108	215	215	216	209	213.75	27.51	0.502	0.475	0.95	1.95	90	120	95	95	81	93	123	73	82	95.25	7	1
0	1	18	R	0.27	0.418	0.456	0.441	0.368	0.407	0.467	0.46	0.541	0.497	0.429	0.371	0.132	1.381	1.07	49.48	0.729	2.081	267	101	111	109	113	108.5	200	203	203	194	200	29.04	0.509	0.512	1.08	3.2	91	147	110	82	65	88	123	81	103	99.875	11.5	1.25
0	1	20	L	0.238	0.453	0.455	0.452	0.457	0.446	0.425	0.472	0.481	0.469	0.474	0.465	0.168	1.689	1.16	49.19	1.586	2.246	257	111	106	95	106	104.5	201	197	196	195	197.25	29.09	0.515	0.521	1.36	1.75	92	156	128	62	66	84	123	72	83	96.75	7.75	1
0	1	18	L	0.295	0.513	0.504	0.536	0.482	0.532	0.494	0.552	0.549	0.557	0.559	0.542	0.122	1.353	1.09	56.39	0.819	2.133	265	114	113	102	110	109.75	188	194	196	182	190	29.39	0.494	0.493	0.94	2.2	88	123	94	59	55	71	121	80	108	89	12.25	0.75
0	2	28	R	0.222	0.437	0.482	0.449	0.415	0.402	0.369	0.47	0.512	0.463	0.51	0.395	0.236	1.826	1.06	52.68	2.048	1.996	249	102	118	115	115	112.5	197	202	207	199	201.25	27.05	0.487	0.497	1.33	2.66	95	150	107	77	87	119	132	69	75	102	8.5	3.5
0	2	29	R	0.175	0.546	0.502	0.569	0.558	0.554	0.364	0.579	0.546	0.591	0.611	0.57	0.3	2.106	1.08	57.26	1.038	2.035	213	93	104	105	104	101.5	188	185	190	186	187.25	28.22	0.489	0.507	1.2	2.51	94	138	116	77	57	104	142	77	82	99.125	9	1.25
0	1	19	R	0.242	0.493	0.473	0.495	0.51	0.494	0.451	0.596	0.583	0.591	0.623	0.587	0.311	2.236	1.13	59.23	0.887	2.326	269	101	111	108	112	108	216	213	213	213	213.75	27.76	0.506	0.469	1.45	1.72	94	141	72	53	54	91	156	87	89	92.875	6.75	1.5
0	2	22	R	0.203	0.542	0.515	0.554	0.572	0.527	0.431	0.582	0.601	0.58	0.59	0.557	0.261	1.992	1.1	54.97	1.66	2.083	239	108	108	96	112	106	211	205	202	200	204.5	26.54	0.533	0.539	1.44	2.03	96	144	124	88	71	98	120	68	83	99.5	9.25	0.5
0	1	18	R	0.257	0.542	0.535	0.562	0.514	0.557	0.467	0.569	0.575	0.573	0.562	0.567	0.193	1.713	1.1	56.02	0.582	2.029	274	122	121	115	127	121.25	222	216	220	218	219	27.3	0.573	0.452	1.68	1.96	98	132	77	62	60	90	152	88	85	93.25	6	0.75
0	1	18	L	0.216	0.48	0.456	0.49	0.5	0.475	0.431	0.529	0.548	0.521	0.552	0.495	0.191	1.711	1.1	53.04	1.019	2.261	267	107	115	115	117	113.5	215	219	223	210	216.75	26.76	0.519	0.543	1.93	1.99	102	165	141	82	68	138	148	78	97	114.625	6	2.25
0	1	21	R	0.188	0.559	0.605	0.578	0.502	0.551	0.385	0.588	0.612	0.588	0.599	0.553	0.296	2.116	1.1	57.27	0.566	2.135	233	102	110	96	102	102.5	197	201	198	188	196	26.97	0.565	0.449	0.64	1.89	84	122	65	58	50	87	128	66	76	81.5	7	0
0	2	29	L	0.145	0.516	0.472	0.537	0.555	0.501	0.343	0.577	0.558	0.584	0.612	0.554	0.337	2.227	1.08	57.2	0.937	2.015	216	105	106	77	81	92.25	194	200	201	195	197.5	28.38	0.486	0.535	1.47	2.46	87	140	108	83	68	121	143	70	101	104.25	8.75	0
0	2	19	L	0.29	0.532	0.544	0.54	0.508	0.537	0.481	0.609	0.628	0.632	0.58	0.595	0.225	1.824	1.08	60.86	0.629	2.196	251	108	109	96	112	106.25	200	197	192	191	195	27.98	0.518	0.531	1.57	2.08	97	155	97	51	59	69	127	83	80	90.125	10	1
0	1	35	L	0.217	0.522	0.478	0.554	0.527	0.53	0.338	0.51	0.513	0.53	0.517	0.479	0.268	2.112	1.15	52.85	0.402	2.058	239	108	113	102	115	109.5	210	211	206	207	208.5	25.84	0.554	0.556	1.53	1.9	101	148	107	69	65	112	171	79	87	104.75	4.5	1
0	2	27	L	0.153	0.516	0.54	0.512	0.491	0.52	0.359	0.587	0.6	0.548	0.585	0.615	0.333	2.176	1.06	58.44	1.896	2.335	244	110	108	99	110	106.75	224	219	216	213	218	24.38	0.532	0.53	1.45	1.89	95	145	106	75	61	112	158	65	76	99.75	5.5	0.75
0	2	25	R	0.206	0.533	0.535	0.579	0.489	0.53	0.417	0.512	0.532	0.504	0.505	0.506	0.222	1.792	1.07	55.67	1.112	2.118	253	113	108	99	110	107.5	207	200	200	205	203	26.41	0.58	0.475	2.3	2.44	94	142	104	53	56	93	172	88	120	103.5	7.75	1
0	2	23	L	0.157	0.462	0.435	0.465	0.467	0.479	0.309	0.52	0.524	0.523	0.541	0.494	0.398	2.406	1.07	60.06	1.401	2.348	225	100	114	111	109	108.5	209	207	208	200	206	26.72	0.599	0.515	1.14	1.97	91	105	70	63	59	127	139	62	107	91.5	9	1.25
0	1	28	L	0.24	0.489	0.509	0.462	0.46	0.525	0.47	0.539	0.559	0.496	0.577	0.521	0.151	1.476	1.07	55.33	1.23	2.237	269	108	110	97	105	105	213	217	216	207	213.25	28.22	0.542	0.503	1.04	1.13	88	117	98	61	69	81	137	79	99	92.625	14.25	1.75
0	1	25	L	0.215	0.436	0.484	0.405	0.437	0.417	0.363	0.495	0.532	0.477	0.519	0.451	0.285	2.1	1.11	52.85	1.177	2.165	271	116	116	107	119	114.5	229	229	228	223	227.25	27.25	0.453	0.515	1.36	1.54	98	125	101	81	73	118	117	49	69	91.625	8.75	3.5
0	2	18	L	0.241	0.562	0.564	0.576	0.543	0.565	0.383	0.537	0.552	0.541	0.544	0.509	0.256	1.927	1.07	59.98	1.386	2.014	237	112	111	97	112	108	196	195	191	184	191.5	28.71	0.507	0.537	1.9	2.07	95	122	104	61	63	92	158	77	115	99	8.75	2
0	2	30	R	0.197	0.511	0.516	0.553	0.479	0.494	0.35	0.528	0.504	0.535	0.529	0.546	0.25	2.071	1.17	51.23	1.33	2.118	243	113	117	101	110	110.25	211	208	205	201	206.25	27.94	0.518	0.529	1.35	2.41	93	144	126	77	66	89	126	73	91	99	8	2.25
0	2	24	L	0.134	0.47	0.486	0.502	0.434	0.456	0.306	0.488	0.485	0.464	0.517	0.485	0.329	2.176	1.07	52.6	0.878	2.172	247	116	118	107	115	114	212	209	210	206	209.25	26.19	0.528	0.499	1.64	2.37	99	147	110	71	62	102	179	75	112	107.25	5.5	1.75
0	1	21	L	0.225	0.557	0.573	0.556	0.543	0.556	0.42	0.583	0.589	0.582	0.596	0.563	0.284	2.061	1.09	62.48	0.462	2.065	235	97	110	105	100	103	199	202	198	188	196.75	27.04	0.644	0.464	1.09	2.83	84	134	93	66	65	77	123	67	81	88.25	7	1
0	2	24	R	0.165	0.548	0.533	0.566	0.507	0.585	0.351	0.526	0.527	0.498	0.534	0.543	0.308	2.102	1.07	53.53	0.941	2.039	244	105	119	115	118	114.25	207	208	212	204	207.75	26.14	0.583	0.509	2.17	2.8	99	129	108	85	67	112	168	84	136	111.125	5.75	0.5
0	2	18	R	0.247	0.544	0.544	0.544	0.541	0.547	0.411	0.578	0.596	0.572	0.582	0.561	0.254	1.929	1.08	62.04	1.23	1.894	237	98	110	110	113	107.75	191	191	195	185	190.5	28.91	0.57	0.497	1.86	1.97	99	136	94	73	60	91	152	86	103	99.375	9.5	1.25
0	1	20	R	0.244	0.472	0.499	0.481	0.412	0.495	0.41	0.511	0.559	0.505	0.44	0.54	0.182	1.629	1.08	49.54	1.387	2.13	249	98	106	111	107	105.5	198	197	200	194	197.25	29.37	0.485	0.527	1.45	1.77	91	130	94	74	67	121	164	79	87	102	8.75	0
0	2	30	L	0.189	0.491	0.505	0.508	0.443	0.509	0.406	0.601	0.609	0.583	0.605	0.606	0.266	2.005	1.1	52.73	1.807	2.116	247	104	118	114	113	112.25	205	207	213	201	206.5	27.84	0.559	0.51	1.72	2.27	94	134	94	65	52	89	144	74	87	92.375	8.25	2.5
[truncated: 20 more columns]
